# Supplementary material for: Distribution, abundance and ecological associations among two species of native mussels (Gonidea angulata and Margaritifera falcata) and one invasive clam species (Corbicula fluminea) in the Columbia River Basin, North America
Source: Aquat Sci. 2026 May 21;88(3):82. doi: 10.1007/s00027-026-01314-2 (PMC13194326; doi:10.1007/s00027-026-01314-2)
Supplement: Supplementary file 1 — Supplementary file1 (CSV 43 KB) [file 27_2026_1314_MOESM1_ESM.csv]

TransectLabel	Subbasin	WaterBody	Date	Gonidea_Live	Corbicula_Live	Margaritifera_Live	pH	DO__mg_L_	Temp__C_	G1	G2	G3	G4	G5	G6	G7	G8	G9	G10	G11	G12	G13	G14	G15	G16	G17	G18	G19	G20	G21	G22	G23	G24	G25	G26	G27	G28	G29	G30	D1	D2	D3	D4	D5	D6	D7	D8	D9	D10
SL02	Lower Columbia	Lower Columbia-Clatskanie	7/6/2023	0	0	0	7.81	8.11	19.1	64	128	90	45	45	64	32	90	64	45	16	90	32	45	90	22.6	32	22.6	45	32	2	2	32	64	64	45	64	45	22.6	64	25	34	25	17	9	14	15	17	19	20
SL03	Lower Columbia	Lower Columbia-Clatskanie	7/6/2023	0	0	4	7.55	8.77	20.1	64	64	90	90	90	90	90	90	128	64	45	64	45	45	45	128	90	128	45	90	64	45	90	128	90	64	90	45	128	180	13	31	36	38	30	22	46	62	70	47
SL04	Lower Columbia	Lower Columbia-Clatskanie	7/6/2023	0	0	0	7.43	NA	21.6	90	64	128	90	90	64	128	45	64	90	90	128	180	300	128	128	64	64	90	45	128	90	64	90	180	180	64	64	22.6	64	21	28	30	23	9	86	90	82	62	35
MF01	John Day	Middle Fork John Day	7/11/2023	9	0	300	8.6	8.86	20.5	32	45	64	45	32	64	300	180	300	180	45	45	300	22.6	45	45	16	32	300	180	45	64	16	32	45	45	11	32	300	45	19	39	72	90	71	23	30	20	40	42
MF02	John Day	Middle Fork John Day	7/11/2023	6	0	82	8.4	8.77	20.9	45	45	32	32	45	45	45	45	2	8	32	90	45	90	32	64	64	22.6	45	45	64	45	45	90	64	45	90	64	16	128	9	14	38	40	44	8	14	25	33	40
MF04	John Day	Middle Fork John Day	7/11/2023	0	0	20	8.7	7.49	23.1	110	22.6	64	90	90	180	90	64	90	80	128	180	180	90	90	128	128	64	180	128	180	128	180	64	128	90	64	300	180	64	32	28	26	25	18	65	45	50	56	62
MF05	John Day	Middle Fork John Day	7/11/2023	0	0	25	8.7	7.17	24.9	64	55	90	64	90	128	90	180	180	180	64	45	90	45	90	128	64	180	128	300	90	128	90	128	128	300	300	300	45	180	9	16	30	26	41	18	32	43	58	54
NF01	John Day	North Fork John Day	7/10/2023	0	0	300	8.6	6.85	27.1	45	90	300	90	90	80	300	300	175	128	45	22.6	32	64	64	45	90	128	45	64	120	90	300	128	300	64	300	180	180	300	55	65	55	45	35	25	45	55	64	45
NF02	John Day	North Fork John Day	7/12/2023	0	0	45	8.1	7.96	22	128	45	300	128	300	180	300	180	180	300	45	300	90	90	300	300	300	128	128	300	90	128	90	300	300	64	16	128	64	180	35	67	60	70	62	37	65	63	44	56
NF03	John Day	North Fork John Day	7/12/2023	0	0	5	8.1	7.71	23	64	45	90	300	90	90	300	128	90	90	90	128	128	90	128	90	300	90	128	300	32	45	90	64	64	300	180	128	300	128	34	54	57	76	45	47	66	70	85	55
NF04	John Day	North Fork John Day	7/12/2023	0	0	7	8.2	7.38	25.7	128	90	90	64	90	45	180	128	90	128	45	90	128	64	90	300	300	90	300	45	64	45	300	90	300	180	128	180	90	300	25	57	70	75	80	35	72	92	101	81
NF05	John Day	North Fork John Day	7/13/2023	0	0	0	8.3	7.26	23.5	45	128	45	300	300	128	180	300	180	90	90	90	64	45	128	180	180	300	180	300	64	90	45	64	64	128	128	64	300	180	40	52	89	79	70	28	51	110	150	165
JD01	John Day	Lower John Day	7/13/2023	0	0	0	8.3	7.33	24.9	128	90	300	128	180	64					45	128	64	90	300	180					90	90	180	300	300	300					75	140	200	200	185	60	112	200	200	90
JD02	John Day	Lower John Day	7/13/2023	0	0	0	8.4	7.69	25.2	180	64	90	90	128	64	300	300			128	90	64	45	300	180	300	128			64	45	32	32	90	128	128	64	180	180	21	35	88	102	200	40	51	75	98	200
SY01	Willamette	Yamhill	7/21/2023	0	45	0	7.8	8.02	24.9	22.6	2	2	2	300	2	64	180	2	2	8	2	2	2	300	2	300	300	2	2	2	2	2	45	2	128	2	2	2	2	33	76	105	142	160	56	90	104	116	90
SY02	Willamette	Yamhill	7/21/2023	0	42	0	7.7	8.5	26	16	8	2	11	300	300	300	300	300	300	300	2	2	300	300	300	11	16	2	32	16	16	11	32	2	2	300	2	300	2	48	88	99	34	30	91	87	102	80	43
EF01	Lewis	Lewis	7/18/2023	0	0	1	8.5	9.69	22.27	45	128	128	16	90	32	90	22.6	64	32	64	90	90	300	32	180	300	64	64	180	45	64	32	128	128	128	300	128	64	32	24	31	30	9	4	16	45	36	16	18
EF02	Lewis	Lewis	7/20/2023	0	0	0	8.3	9.47	21.1	45	180	64	128	128	64	90	64	90	90	64	45	90	90	64	300	64	64	64	180	64	45	90	64	64	45	45	300	22.6	128	34	35	37	27	28	40	42	31	30	16
EF03	Lewis	Lewis	7/20/2023	0	0	0	8.1	9.66	21.6	45	32	8	11	22.6	11	45	300	16	32	180	45	45	32	16	180	11	45	90	128	64	300	45	2	45	64	22.6	180	32	45	25	35	46	52	30	21	48	60	50	41
OW01	Owyhee	Middle Owyhee	7/25/2023	725	0	0	8.5	5.72	23.4	16	22.6	2	2	2	32	45	64	300	2	64	16	90	45	22.6	45	45	45	22.6	45	32	64	16	32	300	45	300	90			89	95	104	88	97	80	95	117	119	74
OW02	Owyhee	Middle Owyhee	7/25/2023	656	0	0	8.7	7.57	24.5	22.6	45	45	64	32	32	45	64	45	45	32	16	22.6	32	16	32	45	16	45	90	16	45	45	11	28	16	2	32	45	16	57	76	78	75	70	74	53	46	35	26
OW03	Owyhee	Middle Owyhee	7/25/2023	201	0	0	8.7	7.88	25.7	22.6	45	64	45	8	300	45	32	64	90	45	90	32	8	2	11	32	16	32	2	22.6	32	22.6	22.6	2	300	32	22.6	2	300	20	35	56	65	58	46	29	53	52	45
OW04	Owyhee	Middle Owyhee	7/25/2023	34	0	0	8.7	8.64	26.7	22.6	45	45	64	32	64	32	45	32	32	32	16	32	45	45	45	32	64	45	64	32	45	64	11	45	32	11	16	2	11	20	31	24	22	30	38	25	20	32	15
OW05	Owyhee	Middle Owyhee	7/25/2023	5	0	0	8.9	NA	27.2	32	128	64	8	32	45	32	32	16	16	45	8	11	32	2	32	45	22.6	11	22.6	45	2	5.6	22.6	16	22.6	2	2	16	22.6	20	32	55	70	95	31	50	86	91	98
BG01	Owyhee	Lower Owyhee	7/26/2023	292	2	0	8.6	7.56	26.1	90	128	180	64	300	32	128	22.6	90	300	90	128	11	180	8	180	180	128	90	180	22.6	300	22.6	300	64	45	128	300	64	300	65	90	98	80	55	37	66	70	60	36
BG02	Owyhee	Lower Owyhee	7/26/2023	102	0	0	8.6	7.53	26.3	2	64	2	300	2	300	300	300	300	32	2	2	32	64	300	300	180	32	2	2	45	180	300	300	300	300	128	11	128	32	57	72	124	140	65	95	125	102	92	50
BI01	Owyhee	Lower Owyhee	7/27/2023	69	0	0	8.7	6.43	24.9	300	90	90	128	180	64	128	90	64	128	128	90	90	300	128	128	45	90	300	90	45	128	180	128	90	22.6	54	128	45	90	38	40	55	60	46	65	60	59	55	48
BI02	Owyhee	Lower Owyhee	7/27/2023	29	0	0	8.5	6.63	26	128	22.6	300	45	300	90	64	32	300	300	300	2	90	90	300	90	300	45	90	2	90	300	300	32	300	300	2	300	2	2	52	74	112	105	85	111	126	136	90	50
EF04	Lewis	Lewis	8/1/2023	0	0	11	8.8	9.73	21.9	180	64	45	128	45	128	45	300	2	300	64	300	128	128	64	32	45	300	300	11	128	90	300	45	128	45	45	64	300	90	41	57	65	79	88	35	36	45	54	51
EF05	Lewis	Lewis	8/1/2023	0	0	1	8.8	9.68	23.4	180	300	64	300	90	32	300	8	300	300	90	45	300	180	300	300	32	180	180	300	128	300	300	300	300	180	90	64	16	180	43	40	32	35	30	34	40	38	35	42
MY01	Willamette	Upper Willamette	8/2/2023	0	0	0	7.8	8.07	20.3	22.6	11	64	45	45	32	64	45	22.6	32	22.6	22.6	22.6	64	32	22.6	45	90	300	300	22.6	22.6	32	16	32	22.6	300	300	300	300	23	55	88	70	30	31	47	78	98	82
MY02	Willamette	Upper Willamette	8/2/2023	0	0	0	7.8	8.02	20.9	32	64	16	32	32	22.6	300	300	300	300	45	32	11	32	16	16	2	300	2	300	11	22.6	22.6	32	32	22.6	2	2	300	300	34	51	84	125	90	16	38	75	76	65
EF06	Lewis	Lewis	8/3/2023	0	0	0	7.9	9.23	23.8	128	32	128	180	64	180	64	2	64	45	180	128	300	64	90	45	64	45	128	64	64	180	64	32	64	300	64	32	128	45	42	59	41	31	35	21	42	34	24	20
EF07A	Lewis	Lewis	8/3/2023	0	0	0	8.3	9.46	24.7	64	180	128	2	128	32	128	22.6	128	64	2	64	11	180	90	300	300	180	300	45	64	128	90	64	64	300	300	128	128	64	35	48	50	46	49	25	60	103	155	96
CL01	Willamette	Upper Willamette	8/8/2023	3	300	1	7.8	6.2	23.2	2	2	2	2	22.6	2	2	45	2	2	22.6	2	22.6	22.6	222.6	22.6	32	2	32	32	16	32	11	32	22.6	45	32	45	16	22.6	56	112	115	85	55	25	68	70	95	55
CL02	Willamette	Upper Willamette	8/8/2023	22	300	65	7.6	6.55	24.5	2	32	2	32	22.6	16	22.6	2	2	16	45	64	45	32	22.6	16	16	2	2	2	32	16	2	32	2	45	2	2	32	16	27	50	61	80	50	24	42	65	76	73
MY03	Willamette	Upper Willamette	8/9/2023	0	0	1	8	6.93	22.7	45	16	45	45	45	90	22.6	32	11	2	32	22.6	22.6	45	64	64	64	64	45	64	32	32	45	2	32	2	45	64	90	64	10	22	25	29	53	21	29	30	70	91
MY04	Willamette	Upper Willamette	8/9/2023	0	0	1	7.9	7.09	22.8	32	32	45	32	45	64	22.6	2	2	2	90	32	2	16	45	16	128	2	22.6	2	11	90	22.6	64	32	22.6	45	16	32	16	70	59	30	22	45	65	91	43	34	25
EF08A	Lewis	Lewis	8/15/2023	0	0	0	8.2	8.97	23.2	32	45	180	2	300	64	180	128	180	180	180	64	2	128	64	180	300	64	180	64	64	64	300	300	90	90	180	300	32	64	17	24	30	22	26	36	65	58	39	31
FC01	Tualatin	Tualatin	8/30/2023	0	0	0	7.8	6.55	19.4	2	16	16	128	32	45	45	45	45	180	2	32	16	300	16	8	45	2	2	45	2	2	45	16	22.6	90	45	2	2	45	26	15	13	6	7	25	28	30	24	10
CC01	Tualatin	Clackamas	9/1/2023	0	0	0	8.3	9.55	19.5	64	45	180	64	90	128	64	32	180	32	16	45	180	45	32	180	32	45	300	300	45	32	45	90	22.6	90	2	64	2	2	27	34	31	25	16	40	73	55	60	55
CC02	Tualatin	Clackamas	9/1/2023	0	0	0	8.2	9.49	19.7	32	2	32	32	22.6	45	22.6	180	45	90	16	45	32	180	90	64	90	90	64	45	45	128	90	180	64	32	32	90	64	64	30	44	35	47	42	20	27	40	45	36
CF01	Willamette	Coast Fork Willamette	9/6/2023	0	33	0	8.3	9.33	17.8	90	180	128	45	2	300	180	90	90	180	64	45	45	128	22.6	90	45	90	180	90	64	32	128	180	128	90	180	64	128	180	51	58	60	70	60	52	60	63	72	55
CF02	Willamette	Coast Fork Willamette	9/6/2023	0	12	2	8	9.28	18.5	128	45	90	180	64	128	90	32	90	22.6	45	90	128	90	90	45	64	45	300	32	45	300	90	128	64	90	45	64	32	45	35	45	55	57	60	68	82	70	80	65
BR01	Bull Run	Lower Columbia-Sandy	9/8/2023	0	0	0	8.6	11.14	14.2	128	300	90	300	180	32	180	64	128	300	180	300	300	300	300	300	90	180	300	64	11	128	64	300	300	300	90	300	90	64	33	35	52	45	40	65	38	48	33	30
BR02	Bull Run	Lower Columbia-Sandy	9/8/2023	0	0	0	8.1	10.78	14.7	128	45	300	128	180	180	300	300	128	300	64	180	300	300	300	300	300	64	180	90	300	180	22.6	22.6	128	128	300	300	64	64	29	35	51	78	60	35	55	76	58	40
CM01	Cowlitz	Lower Cowlitz	9/11/2023	0	0	0	8.2	10.47	14.7	22.6	64	64	180	45	180	90	90	90	180	8	32	300	300	64	90	180	90	45	64	32	90	300	180	300	64	45	300	300	300	7	15	25	42	51	23	58	40	45	15
CM02	Cowlitz	Lower Cowlitz	9/11/2023	0	0	58	8.3	10.82	14.6	32	32	45	45	16	180	32	300	300	300	64	64	16	90	128	22.6	64	45	45	32	32	32	90	300	32	300	90	32	32	128	12	22	45	55	30	24	22	26	31	30
CM03	Cowlitz	Lower Cowlitz	9/11/2023	0	0	287	8.1	11.04	14.9	22.6	90	64	64	32	90	32	64	22.6	64	32	2	32	45	32	32	32	45	16	64	2	2	45	22.6	32	45	45	32	2	2	15	20	28	30	33	72	26	22	25	42
CF03	Willamette	Coast Fork Willamette	9/13/2023	0	4	10	8	9.41	18.7	45	90	128	180	45	64	128	90	128	22.6	11	64	64	32	64	22.6	128	64	2	300	45	45	45	64	64	128	128	8	128	32	21	47	75	106	85	16	44	75	102	98
CF04	Willamette	Coast Fork Willamette	9/13/2023	0	0	0	8	9.54	19.3	22.6	32	90	128	180	90	300	300	300	300	90	90	64	90	64	180	128	300	90	180	128	22.6	90	16	128	90	128	90	90	180	45	105	150	200	200	52	76	125	180	135
CF05	Willamette	Coast Fork Willamette	9/13/2023	0	0	1	8.3	9.72	21.7	90	16	64	180	180	45	16	180	128	45	180	45	128	64	32	128	64	32	32	90	45	64	64	128	300	32	64	2	64	45	25	35	55	46	42	18	34	54	58	51
CM04	Cowlitz	Lower Cowlitz	6/10/2024	0	0	4	8.3	11.56	12.7	90	64	32	30	128	90	300	300	300	300	64	300	32	45	90	300	45	11	8	128	16	128	45	300	90	128	16	300	180	90	30	57	71	95	67	80	82	41	30	65
LC01	Washougal	Lower Columbia-Sandy	6/11/2024	0	11	1	7.8	9.92	18.4	64	90	90	90	45	180	64	45	64	64	45	128	64	180	4	64	300	45	64	2	45	22.6	32	64	32	45	128	32	64	16	29	30	34	31	15	16	18	21	22	14
LC02	Washougal	Lower Columbia-Sandy	6/11/2024	0	3	4	7.9	9.95	18.6	22.6	64	45	32	64	90	32	64	22.6	128	90	90	45	16	32	90	45	64	64	90	45	22.6	45	90	64	64	2	2	128	2	17	15	21	28	22	25	22	35	41	35
LC03	Washougal	Lower Columbia-Sandy	6/18/2024	0	19	0	8	9.24	18.1	300	45	180	22.6	45	64	16	90	64	32	32	22.6	64	90	45	90	32	300	32	180	45	45	90	64	90	32	64	45	128	180	14	30	36	28	37	30	45	41	30	23
LC04	Washougal	Lower Columbia-Sandy	6/18/2024	0	2	0	8	9.08	19.1	16	90	300	64	90	32	300	64	32	64	300	8	64	2	90	32	64	128	64	11	90	32	32	64	64	32	64	45	128	2	25	36	45	43	28	25	25	31	35	18
LC05	Washougal	Lower Columbia-Sandy	6/18/2024	0	0	0	8	8.75	20.9	32	32	45	64	45	90	45	90	64	45	32	2	64	16	32	45	90	300	300	128	64	300	300	300	64	90	32	90	32	90	28	26	28	44	59	10	23	86	116	105
CF06	Willamette	Coast Fork Willamette	6/19/2024	0	0	1	7.8	10.13	17	90	64	64	180	180	300	90	128	45	64	45	64	64	90	90	300	128	180	180	300	45	16	32	64	45	90	300	128	180	90	36	35	51	48	34	34	77	117	145	120
CF07	Willamette	Coast Fork Willamette	6/19/2024	0	1	1	7.9	10.24	17.5	64	128	90	64	90	300	2	128	64	90	90	11	128	64	128	180	64	300	300	32	90	128	90	64	180	90	32	128	300	90	48	93	120	88	50	46	75	112	115	77
EC01	Clackamas	Clackamas	6/26/2024	0	0	14	8.2	10.12	15.5	2	90	90	8	64	32	2	64	300	90	180	2	64	180	45	128	90	300	128	90	2	90	300	16	45	2	300	128	300	45	30	45	18	35	48	29	24	25	25	31
EC02	Clackamas	Clackamas	6/27/2024	0	0	2	8	10.69	13.7	45	90	2	45	90	300	128	32	90	90	2	45	128	300	300	2	300	300	16	2	45	300	2	32	300	300	2	2	2	2	46	61	48	43	36	86	125	105	60	49
EC03	Clackamas	Clackamas	6/27/2024	0	0	0	7.9	10.68	14.1	90	128	2	64	90	300	128	300	300	300	64	180	90	32	128	300	90	300	300	90	300	64	300	128	64	300	180	128	300	300	24	43	70	65	49	37	53	66	70	58
EC04	Clackamas	Clackamas	6/27/2024	0	0	54	7.9	10.33	14.8	64	128	90	90	128	300	32	300	128	128	128	300	128	300	180	300	180	2	32	90	64	300	128	64	128	300	300	300	300	300	35	50	52	40	33	63	90	103	89	45
SF01	John Day	Upper John Day	7/3/2024	0	0	16	8.6	9.29	16.2	128	300	90	64	45	90	32	2	32	2	2	22.6	8	45	180	2	300	300	300	300	128	300	2	300	32	64	2	64	45	45	87	120	91	65	38	54	75	103	70	37
SF02	John Day	Upper John Day	7/3/2024	0	0	10	8.4	9.2	18	90	128	300	300	2	64	300	300	2	128	32	22.6	16	90	64	2	300	300	2	128	300	300	180	45	64	32	16	32	32	45	44	50	47	42	38	54	65	73	45	56
SF03	John Day	Upper John Day	7/3/2024	0	1	16	8.5	8.79	20.3	45	8	32	64	90	90	64	2	11	180	300	128	128	2	300	64	90	22.6	32	90	45	45	45	90	22.6	180	128	64	300	300	25	31	34	33	36	40	55	49	63	37
SF04	John Day	Upper John Day	7/3/2024	0	0	20	8.6	8.54	21.3	180	64	90	22.6	90	2	300	64	22.6	300	300	2	64	16	180	64	64	45	2	2	45	128	180	64	300	300	90	128	180	300	27	39	44	60	46	56	80	72	55	37
SF05	John Day	Upper John Day	7/4/2024	0	0	11	8.5	9.02	14.6	2	300	11	300	300	2	300	2	300	2	180	2	2	2	300	2	90	64	64	2	90	90	180	2	64	45	300	180	2	128	30	50	45	38	40	49	48	58	47	36
SF06	John Day	Upper John Day	7/4/2024	0	0	24	8.5	8.64	18	64	64	300	64	2	90	2	300	64	300	32	180	90	300	2	128	22.6	16	2	2	300	2	300	180	300	90	2	2	2	2	27	31	30	22	24	24	24	22	29	39
SF07	John Day	Upper John Day	7/4/2024	0	0	19	8.4	8.37	19.7	128	300	64	300	300	300	300	16	2	64	2	2	128	300	300	300	2	300	128	2	22.6	300	22.6	300	300	300	2	2	2	180	32	40	46	50	45	80	85	65	68	41
MC01	John Day	Upper John Day	7/4/2024	0	0	312	8.6	7.52	22.6	45	64	128	90	180	45	64	2	64	2	300	64	180	22.6	128	32	300	64	128	64	180	300	90	128	300	45	128	300	300	300	21	30	32	35	18	18	20	30	31	30
MC02	John Day	Upper John Day	7/4/2024	0	0	18	8.6	7.42	23	128	16	300	11	300	90	22.6	32	300	300	128	22.6	90	16	300	180	11	180	2	2	8	90	128	128	128	90	90	16	300	180	21	30	25	28	20	42	46	37	25	25
CM05	Cowlitz	Lower Cowlitz	7/8/2024	0	0	124	8.1	9.8	17	22.6	45	64	45	32	64	45	32	300	90	300	32	300	90	64	90	90	128	16	32	300	64	300	2	180	32	90	300	180	128	25	36	58	68	43	60	105	75	80	34
CM06	Cowlitz	Lower Cowlitz	7/8/2024	0	0	26	7.2	9.86	17.5	300	45	128	64	90	64	64	64	300	300	45	90	45	90	90	90	2	45	2	2	2	64	64	32	180	2	64	128	2	300	20	53	50	60	45	24	31	54	62	87
CM07	Cowlitz	Lower Cowlitz	7/8/2024	0	0	2	7.1	9.75	18.5	64	128	32	64	300	16	300	128	2	300	45	180	90	90	32	90	2	64	64	64	128	64	180	300	90	128	90	128	22.6	90	51	55	55	58	55	36	46	51	50	46
CM08	Cowlitz	Lower Cowlitz	7/8/2024	0	0	2	7	9.15	20.9	300	300	64	64	90	180	22.6	64	64	90	128	32	300	90	300	300	2	22.6	180	300	90	300	128	2	300	90	300	300	300	300	85	59	43	25	27	70	65	40	70	80
EC05	Clackamas	Clackamas	7/10/2024	0	0	2	7.7	9.4	18.86	90	300	32	45	2	300	300	300	2	2	300	90	90	300	90	128	180	32	2	300	90	180	128	2	128	64	90	180	2	90	45	78	136	135	97	32	52	50	48	30
EC06	Clackamas	Clackamas	7/10/2024	0	0	0	7.8	9.21	20.3	300	300	32	300	180	300	90	180	90	300	300	128	64	128	300	180	64	180	2	300	64	16	2	300	300	300	300	128	90	128	42	21	37	26	23	53	22	38	30	25
EC07	Clackamas	Clackamas	7/10/2024	0	0	0	7.8	8.83	22.5	90	64	64	90	128	90	128	64	45	300	300	300	128	180	64	90	64	64	22.6	16	128	300	128	2	32	128	64	300	2	128	50	46	41	28	27	50	50	53	44	25
CR01	Deschutes	Upper Crooked	7/11/2024	3	14	0	8	6.87	27.9	64	8	45	32	128	300	128	180	300	300	64	128	45	2	180	300	128	180	180	300	45	64	90	90	2	90	180	128	2	300	31	52	73	65	36	34	64	88	82	60
CR02	Deschutes	Upper Crooked	7/11/2024	1	4	0	8.2	5.89	23.7	128	128	180	90	300	128	180	300	300	300	128	32	64	90	180	180	180	300	300	300	90	22.6	128	90	128	90	300	128	300	128	30	39	50	57	40	40	65	89	95	75
MF06	John Day	Middle Fork John Day	7/15/2024	2	0	4	8.7	8.14	20.7	45	128	45	90	2	128	300	90	2	300	2	300	2	180	64	90	45	90	2	32	128	45	45	180	128	128	300	2	2	2	27	45	72	83	80	89	85	76	82	43
MF07	John Day	Middle Fork John Day	7/15/2024	3	0	24	8.5	7.86	22.4	90	64	300	32	64	45	45	90	300	2	2	300	64	128	128	32	32	128	2	128	90	2	45	90	128	45	300	300	2	2	35	59	63	68	84	85	58	50	52	35
MF08	John Day	Middle Fork John Day	7/15/2024	2	0	16	8.5	7.72	23.6	32	128	64	180	128	90	64	128	64	180	64	180	180	90	90	2	32	45	45	90	32	128	32	128	64	2	64	180	300	45	27	29	23	24	26	35	28	38	50	37
MF09	John Day	Middle Fork John Day	7/15/2024	29	0	52	8.6	7.6	24.5	180	64	300	64	2	2	300	180	180	180	300	300	300	180	180	64	64	32	2	8	64	45	300	90	300	180	300	300	300	20	25	45	37	45	57	58	64	50	41	12
MF10	John Day	Middle Fork John Day	7/16/2024	0	0	1140	8.5	8.42	16.3	32	90	64	64	90	128	128	64	2	180	2	2	128	45	32	180	90	45	90	128	90	300	16	128	128	64	64	90	2	300	30	48	54	59	45	56	48	37	35	39
MF11	John Day	Middle Fork John Day	7/16/2024	0	0	950	8.5	7.95	19.2	16	45	64	32	64	8	90	16	64	32	2	2	2	128	64	64	22.6	16	90	45	2	45	90	300	300	180	128	300	64	64	25	30	25	27	25	45	36	37	25	25
MF12	John Day	Middle Fork John Day	7/16/2024	1	0	111	8.4	8.08	21.5	2	45	64	128	45	90	90	45	2	128	64	45	64	128	180	90	90	128	180	300	2	64	64	32	64	90	90	90	180	300	40	42	40	35	33	50	60	75	70	57
MF13	John Day	Middle Fork John Day	7/16/2024	1	0	32	8.5	7.75	23.4	300	300	128	180	64	90	90	90	2	300	2	300	90	32	64	16	90	300	90	45	32	90	45	16	2	32	32	180	2	300	20	32	34	32	24	35	30	40	45	46
NF07	John Day	North Fork John Day	7/17/2024	0	0	645	8.3	8.02	19	32	90	128	45	45	300	128	64	300	90	300	300	180	90	64	128	45	64	180	90	128	8	64	45	300	64	2	300	300	300	40	38	56	68	57	75	74	70	72	63
NF08	John Day	North Fork John Day	7/17/2024	0	0	705	8.3	8.06	19	300	300	300	90	300	32	32	45	90	22.6	45	90	128	16	64	300	300	128	300	2	300	32	300	64	128	128	32	180	2	90	65	87	74	67	68	58	65	61	70	82
NF09	John Day	North Fork John Day	7/17/2024	0	0	940	8.6	7.18	24.5	64	300	45	45	45	180	2	90	90	22.6	64	16	45	45	45	32	32	180	2	2	180	45	300	2	32	90	180	32	180	2	52	63	42	24	30	20	28	27	56	58
EF07B	Lewis	Lewis	7/22/2024	0	0	0	7.9	9.99	19.3	64	64	64	300	180	90	45	90	90	128	300	128	90	32	128	300	300	22.6	90	300	128	64	128	16	90	2	64	300	180	64	19	31	45	45	22	34	63	65	32	28
EF08B	Lewis	Lewis	7/22/2024	0	0	0	7.5	10.02	19.4	90	64	64	180	128	90	90	300	180	45	180	90	90	90	128	64	300	90	300	180	90	64	32	64	300	128	64	300	64	90	10	28	79	97	82	16	28	49	32	44
EC08	Clackamas	Clackamas	7/23/2024	0	0	0	7.9	10.4	15.1	300	300	45	300	128	128	90	90	45	128	32	300	300	300	90	300	180	64	300	90	300	32	90	45	90	90	32	300	90	128	31	47	32	23	30	8	45	53	27	19
EC09	Clackamas	Clackamas	7/23/2024	0	0	0	7.9	10.43	15.8	300	300	300	180	8	90	45	300	64	45	300	128	90	128	32	180	128	22.6	90	90	128	300	45	128	300	64	64	45	300	128	46	33	30	24	21	43	52	35	22	25
EC10	Clackamas	Clackamas	7/23/2024	0	0	0	8	9.83	17.3	90	180	180	64	300	180	128	2	45	300	45	90	90	90	300	180	300	90	180	300	2	300	90	90	2	2	45	128	90	45	19	20	31	27	43	17	28	45	44	35
EF09A	Lewis	Lewis	7/24/2024	0	0	0	7.7	10.14	18.6	90	90	90	128	128	2	128	45	90	128	128	180	45	22.6	32	45	90	300	180	64	64	300	64	128	90	64	64	128	64	64	30	60	59	97	99	86	72	56	51	59
EF10A	Lewis	Lewis	7/24/2024	0	0	0	7.9	10.01	20.4	128	64	64	180	90	300	300	300	90	300	32	90	90	90	90	300	90	90	128	180	90	128	128	90	180	300	300	300	300	300	11	21	64	87	79	13	25	45	46	47
EF11	Lewis	Lewis	7/24/2024	0	0	0	7.7	10.05	20	45	180	128	90	90	128	128	64	90	16	2	300	180	90	45	64	180	300	64	90	64	128	128	90	128	45	45	32	128	2	15	32	49	68	67	90	96	75	51	24
TC01	Yakima	Upper Yakima	7/30/2024	0	0	0	8.3	7.87	19.9	128	45	128	22.6	22.6	128	64	180	2	11	300	128	180	45	128	32	128	300	300	45	180	90	300	90	300	8	90	90	2	128	21	15	24	30	8	19	25	25	23	27
TC02	Yakima	Upper Yakima	7/30/2024	0	0	0	8.4	7.81	20.2	300	2	128	45	128	64	45	2	2	180	11	300	300	300	45	2	2	128	300	16	45	2	300	128	128	300	90	2	128	32	15	29	33	28	30	17	24	45	40	27
TE01	Yakima	Upper Yakima	7/31/2024	0	0	0	8.4	8.86	16	64	128	300	45	301	301	301	301	301	301	45	300	300	180	180	90	128	300	90	45	90	90	64	64	64	300	45	90	180	22.6	35	37	38	36	21	9	10	20	20	26
TE02	Yakima	Upper Yakima	7/31/2024	0	0	0	8.4	8.77	17.5	32	180	64	32	32	64	64	300	300	90	64	32	180	64	180	128	128	64	12	32	128	64	301	301	301	301	301	301	64	2	12	28	39	48	46	36	54	50	37	13
TE03	Yakima	Upper Yakima	7/31/2024	0	0	0	8	8.22	18.8	180	2	300	180	90	45	64	32	64	8	45	2	45	22.6	128	32	90	64	64	90	64	300	45	180	64	45	45	128	2	300	67	91	79	56	18	8	10	19	30	37
TE04	Yakima	Upper Yakima	7/31/2024	0	0	0	7.9	7.66	21	45	64	32	300	128	2	64	180	128	64	90	64	128	22.6	128	32	90	64	64	90	90	128	90	22.6	128	45	300	300	180	2	11	14	21	18	15	14	12	14	22	20
MT01	Yakima	Upper Yakima	7/31/2024	0	0	0	7.6	7.02	20.1	64	64	90	22.6	45	64	22.6	22.6	64	64	128	90	90	16	64	64	90	45	90	90	2	2	90	32	300	90	90	64	45	128	25	46	41	35	20	15	18	12	17	8
MT02	Yakima	Upper Yakima	7/31/2024	0	0	0	7.7	6.8	22	32	128	180	64	64	32	300	2	45	128	2	128	128	45	128	64	128	45	90	32	64	90	90	128	32	90	32	300	300	64	7	9	12	14	25	15	14	17	12	15
NT01	Yakima	Upper Yakima	8/1/2024	0	0	0	8.2	8.63	15.8	45	300	22.6	180	300	45	300	180	180	90	45	64	300	300	128	90	128	180	128	45	128	16	180	2	128	90	45	300	300	90	20	21	19	19	16	18	23	25	30	22
NT02	Yakima	Upper Yakima	8/1/2024	0	0	0	8.1	8.1	18.5	90	128	300	64	90	32	300	90	2	64	128	90	22.6	128	45	180	32	2	128	64	2	300	90	128	300	90	128	90	90	45	26	37	31	34	12	23	21	41	36	32
NT03	Yakima	Upper Yakima	8/1/2024	0	0	0	8.1	7.7	20.1	45	128	32	90	300	64	2	180	128	32	300	300	300	300	45	300	90	45	2	300	90	128	2	128	180	64	64	180	90	128	15	113	26	22	30	54	56	39	31	16
TC03	Yakima	Upper Yakima	8/2/2024	0	0	0	8.3	8.54	18.1	2	128	2	45	64	300	180	45	2	128	90	180	128	300	2	64	64	64	64	22.6	2	22.6	2	64	64	300	64	64	45	128	17	23	19	20	30	15	16	16	24	15
TC04	Yakima	Upper Yakima	8/2/2024	0	0	0	8.2	8.28	19.4	45	180	2	32	180	11	90	90	64	45	45	64	2	128	2	45	2	300	2	90	2	90	2	2	2	180	180	2	2	2	10	13	21	25	30	13	12	14	19	25
AC01	Abernathy Creek	Lower Columbia-Clatskanie	8/7/2024	0	0	80	8.3	10.44	15.3	22.6	45	64	64	2	45	128	22.6	64	300	32	45	2	180	300	64	2	2	2	128	2	22.6	300	300	2	64	300	300	300	300	12	14	26	17	20	46	92	115	67	35
AC02	Abernathy Creek	Lower Columbia-Clatskanie	8/7/2024	0	0	1	8	10.51	17.8	22.6	45	180	22.6	2	128	45	300	300	45	300	45	300	45	64	2	64	300	64	180	300	128	128	64	2	180	64	64	2	2	17	15	22	38	30	21	24	17	23	18
AC03	Abernathy Creek	Lower Columbia-Clatskanie	8/7/2024	0	0	19	7.8	9.53	18.6	64	180	128	11	2	64	180	32	90	300	2	180	64	2	22.6	128	90	64	2	300	300	300	2	180	2	45	300	2	300	2	16	19	25	26	28	41	30	35	41	44
AC04	Abernathy Creek	Lower Columbia-Clatskanie	8/8/2024	0	0	6	8.1	10.18	16.6	300	16	2	300	128	64	300	45	2	2	2	90	90	180	32	90	90	128	2	300	128	2	64	32	90	45	180	128	45	2	15	25	19	23	25	18	31	23	32	25
AC05	Abernathy Creek	Lower Columbia-Clatskanie	8/8/2024	0	0	3	8	9.84	17.6	90	300	64	2	90	64	180	300	64	45	45	16	2	45	300	300	90	64	2	180	2	16	90	300	2	180	2	300	45	90	15	27	36	28	19	21	24	20	31	18
AC06	Abernathy Creek	Lower Columbia-Clatskanie	8/8/2024	0	0	1	8	9.65	19	180	64	64	128	180	64	64	180	90	45	2	45	128	32	300	64	180	90	90	45	180	22.6	128	90	90	45	300	128	300	2	22	15	18	9	34	23	20	27	26	33
ON01	Owyhee	Middle Owyhee	8/14/2024	0	0	6	7.9	6.55	17.8	2	180	180	45	90	180	128	90	128	16	2	90	300	128	300	22.6	64	128	90	180	45	22.6	2	128	2	300	2	90	90	300	8	27	30	269	30	35	38	41	45	26
ON02	Owyhee	Middle Owyhee	8/14/2024	0	0	1	7.9	6.35	19.4	2	180	180	45	90	180	128	90	128	16	2	90	300	128	300	22.6	64	128	90	180	45	22.6	2	128	2	300	2	90	90	300	42	71	90	78	63	27	35	40	47	42
ON03	Owyhee	Middle Owyhee	8/14/2024	0	0	4	7.8	6.47	19.9	2	2	11	22.6	300	8	300	2	300	22.6	2	2	4	8	300	45	2	300	300	128	32	8	16	2	300	11	11	300	300	2	19	35	44	47	43	36	45	34	49	32
ON04	Owyhee	Middle Owyhee	8/14/2024	0	0	5	7.8	6.72	20.5	2	300	22.6	32	300	2	128	300	16	300	22.6	8	16	300	32	180	180	300	2	2	2	90	45	22.6	128	45	128	90	2	2	17	28	40	41	26	32	44	54	57	40
ON05	Owyhee	Middle Owyhee	8/14/2024	0	0	1	8	6.74	22	22.6	128	300	180	90	45	180	64	128	64	90	16	128	90	128	2	90	64	64	128	2	22.6	90	128	128	300	90	4	2	45	11	18	25	30	29	30	31	28	24	24
OW06	Owyhee	Middle Owyhee	8/15/2024	75	0	0	8.9	7.1	23.1	32	90	32	2	2	45	45	8	90	32	32	64	2	22.6	2	45	45	11	1	45	16	22.6	16	2	32	8	8	45	2	11	24	37	58	65	76	25	17	20	45	41
OW07	Owyhee	Middle Owyhee	8/15/2024	65	0	0	8.9	8.18	24.1	8	11	2	45	32	22.6	22.6	64	2	2	2	2	2	45	16	2	128	45	2	2	2	2	2	45	2	16	2	2	2	2	54	41	28	30	65	67	38	45	65	84
ON06	Owyhee	Middle Owyhee	8/15/2024	0	0	1	8.2	6.85	23.4	2	2	16	2	2	32	32	2	32	8	2	45	2	2	2	45	2	32	45	32	32	4	45	22.6	2	2	2	180	2	128	17	36	30	12	11	85	80	83	106	135
ON07	Owyhee	Middle Owyhee	8/15/2024	0	0	6	8.2	6.75	23.7	64	2	2	11	2	2	180	2	128	2	2	2	2	180	2	45	300	45	45	90	90	22.6	22.6	2	2	11	16	8	32	2	14	19	16	25	25	25	45	10	20	19
SF08	John Day	Upper John Day	8/16/2024	0	0	1	8.4	8.75	18.2	2	2	2	64	64	128	2	90	2	128	2	128	90	22.6	64	2	180	16	128	90	128	2	90	11	128	45	300	16	180	4	51	53	56	64	52	31	43	59	62	51
SF09	John Day	Upper John Day	8/16/2024	0	0	0	8.6	9.17	19.2	90	128	300	8	300	180	180	180	90	300	128	32	180	180	16	300	300	128	16	180	45	180	128	32	300	32	90	90	64	128	40	75	84	80	54	25	30	37	49	34
SF10	John Day	Upper John Day	8/16/2024	0	0	1	8.6	8.95	21.3	64	2	90	16	64	45	22.6	64	300	128	2	90	64	90	45	16	32	45	300	16	22.6	128	2	90	2	180	90	11	300	300	15	19	48	53	52	15	84	39	52	47
EF08C	Lewis	Lewis	8/20/2024	0	0	28	8.6	10.58	17.5	300	180	180	90	128	300	300	90	128	300	300	300	90	180	180	45	128	180	90	45	128	64	300	45	128	64	300	180	45	45	48	63	75	90	24	98	200	150	76	41
EF09B	Lewis	Lewis	8/20/2024	0	0	2	8.4	10.44	17.9	128	64	128	45	300	90	300	180	128	45	300	90	90	180	128	64	64	90	32	300	64	90	300	128	300	180	128	300	300	180	26	43	48	55	39	46	55	43	39	32
LT01	Sandy	Sandy	8/30/2024	0	0	0	8.8	10.36	9.3	64	128	90	300	128	2	300	2	2	2	2	22.6	16	64	180	300	2	90	128	300	128	300	32	300	180	16	2	16	32	90	13	21	27	53	44	24	42	41	17	15
LT02	Sandy	Sandy	8/30/2024	0	0	0	8.4	10.22	9.8	128	300	45	32	22.6	180	300	45	32	300	90	45	300	64	128	32	128	32	128	300	180	300	128	300	64	180	64	64	128	32	17	21	21	30	24	14	45	53	48	36
LT03	Sandy	Sandy	8/30/2024	0	0	0	8.1	9.95	10.5	32	128	300	45	2	180	180	2	45	300	300	32	64	180	300	300	22.6	90	2	45	90	2	45	300	90	180	45	64	45	64	22	36	28	17	21	35	37	41	35	24
LT04	Sandy	Sandy	8/30/2024	0	0	0	7.9	9.9	10.9	64	180	300	64	90	32	22.6	300	32	2	180	64	90	90	45	64	180	64	32	64	90	90	64	2	128	128	180	300	2	300	13	15	20	30	19	32	24	26	22	17
AC07	Abernathy Creek	Lower Columbia-Clatskanie	9/4/2024	0	0	2	8.2	10.35	16.1	2	45	45	2	64	45	22.6	32	64	45	2	2	45	16	2	22.6	45	90	128	90	45	32	64	90	32	90	32	45	11	64	41	36	37	24	33	46	38	30	39	65
AC08	Abernathy Creek	Lower Columbia-Clatskanie	9/4/2024	0	0	3	8	9.99	16.6	32	128	32	90	64	90	90	8	2	64	22.6	2	45	8	90	22.6	90	2	128	90	2	180	2	45	16	64	22.6	90	32	90	11	13	10	14	43	16	26	39	53	45
AC09	Abernathy Creek	Lower Columbia-Clatskanie	9/4/2024	0	0	1	7.8	9.83	17.7	32	2	2	2	45	45	90	64	2	2	90	64	2	90	180	90	90	180	90	11	2	2	180	2	2	128	128	16	90	2	58	76	73	96	95	17	52	64	80	56
AC10	Abernathy Creek	Lower Columbia-Clatskanie	9/4/2024	0	0	0	7.9	9.54	18.6	45	128	64	45	90	22.6	128	22.6	32	90	11	64	2	45	2	180	45	2	2	2	2	2	128	2	128	90	64	90	180	2	8	19	20	24	32	21	32	71	95	87
AC11	Abernathy Creek	Lower Columbia-Clatskanie	9/4/2024	0	0	0	7.8	9.6	18.5	45	45	128	32	64	22.6	64	64	45	90	90	32	64	45	90	22.6	90	64	128	180	90	64	45	128	90	64	2	2	2	90	15	19	23	20	17	36	59	62	88	112
EF10B	Lewis	Lewis	9/5/2024	0	0	0	8	10.29	17.3	90	180	90	32	90	128	128	180	300	300	128	180	90	180	90	128	90	300	300	300	90	64	300	90	64	128	32	180	300	45	24	35	49	35	68	34	55	67	98	113
EF11B	Lewis	Lewis	9/5/2024	0	0	1	8.1	10.17	18	45	180	90	128	45	2	300	90	300	180	300	300	180	300	2	128	90	45	128	90	90	45	128	90	300	180	2	180	128	2	24	37	58	59	74	75	77	72	49	35
EF12	Lewis	Lewis	9/5/2024	0	0	1	8.1	10.12	17.9	2	300	180	8	300	128	180	90	90	128	90	32	90	2	64	180	180	300	2	2	64	300	300	2	128	64	300	90	90	45	89	74	58	29	20	27	45	52	60	51
EF13	Lewis	Lewis	9/5/2024	0	0	0	7.9	9.96	18	64	16	64	180	128	2	300	128	300	300	300	180	300	2	180	180	128	2	90	2	128	128	128	16	300	64	2	180	300	300	25	37	55	70	65	68	81	86	76	38
SL05	Salmon Creek	Lower Columbia-Clatskanie	9/11/2024	0	0	0	8.1	9.64	17.4	64	90	64	45	64	22.6	300	90	45	64	90	45	64	128	90	45	90	64	90	2	11	32	64	45	90	22.6	64	64	64	90	38	33	28	20	16	35	41	45	53	68
SL06	Salmon Creek	Lower Columbia-Clatskanie	9/11/2024	0	0	0	8	9.35	17.7	90	64	64	128	180	64	128	45	45	90	2	90	45	32	90	128	45	90	45	45	64	64	64	300	180	90	90	45	45	2	20	15	18	35	36	55	60	70	84	87
[truncated: 18 more columns]
